# Supplementary material for: Preparation, Antioxidant Properties and Ability to Increase Intracellular NO of a New Pyridoxine Derivative B6NO
Source: Antioxidants (Basel). 2021 Sep 13;10(9):1451. doi: 10.3390/antiox10091451 (PMC8465670; doi:10.3390/antiox10091451)
Supplement: Supplementary file 1 [file antioxidants-10-01451-s001.zip]

Archive with 1 entries (1 files):
- antioxidants-1363698-supplementary.pdf
